# Supplementary material for: ProAKAP4 Semen Concentrations as a Valuable Marker Protein of Post-Thawed Semen Quality and Bull Fertility: A Retrospective Study
Source: Vet Sci. 2022 May 6;9(5):224. doi: 10.3390/vetsci9050224 (PMC9144616; doi:10.3390/vetsci9050224)
Supplement: Supplementary file 1 [file vetsci-09-00224-s001.zip]

Archive with 1 entries (1 files):
- vetsci-1663107-supplementary.pdf
